# Supplementary material for: Evolutionary novelty in gravity sensing through horizontal gene transfer and high-order protein assembly
Source: PLoS Biol. 2018 Apr 24;16(4):e2004920. doi: 10.1371/journal.pbio.2004920 (PMC5915273; doi:10.1371/journal.pbio.2004920)
Supplement: S4 Table — (XLSX) [file pbio.2004920.s018.xlsx]

## Sheet: S3 Table
assembly_accession	taxid	organism_name	infraspecific_name	ftp_path
GCF_900106525.1	69	Lysobacter enzymogenes	strain=ATCC 29487	ftp.ncbi.nlm.nih.gov/genomes/all/GCF/900/106/525/GCF_900106525.1_IMG-taxon_2675903697_annotated_assembly
GCF_900102445.1	1710	Cellulosimicrobium cellulans	strain=DSM 43879	ftp.ncbi.nlm.nih.gov/genomes/all/GCF/900/102/445/GCF_900102445.1_IMG-taxon_2623620579_annotated_assembly
GCF_000718325.1	1713	Oerskovia turbata	strain=NRRL B-8019	ftp.ncbi.nlm.nih.gov/genomes/all/GCF/000/718/325/GCF_000718325.1_ASM71832v1
GCF_000739085.1	1814	Amycolatopsis methanolica 239		ftp.ncbi.nlm.nih.gov/genomes/all/GCF/000/739/085/GCF_000739085.1_ASM73908v1
GCF_000725815.1	2001	Streptosporangium roseum	strain=NRRL B-2638	ftp.ncbi.nlm.nih.gov/genomes/all/GCF/000/725/815/GCF_000725815.1_Doro.v1.0
GCF_000225995.1	28077	Nitrospirillum amazonense Y2	strain=Y2	ftp.ncbi.nlm.nih.gov/genomes/all/GCF/000/225/995/GCF_000225995.1_ASM22599v1
GCF_000943515.2	31958	Amycolatopsis orientalis	strain=B-37	ftp.ncbi.nlm.nih.gov/genomes/all/GCF/000/943/515/GCF_000943515.2_ASM94351v2
GCF_001662775.1	33883	Microbacterium arborescens	strain=ND21	ftp.ncbi.nlm.nih.gov/genomes/all/GCF/001/662/775/GCF_001662775.1_ASM166277v1
GCF_900113425.1	40324	Stenotrophomonas maltophilia	strain=IAM 12423	ftp.ncbi.nlm.nih.gov/genomes/all/GCF/900/113/425/GCF_900113425.1_IMG-taxon_2623620580_annotated_assembly
GCF_001598355.1	40681	Sphingomonas asaccharolytica NBRC 15499	strain=NBRC 15499	ftp.ncbi.nlm.nih.gov/genomes/all/GCF/001/598/355/GCF_001598355.1_ASM159835v1
GCF_001598415.1	40682	Sphingomonas mali NBRC 15500	strain=NBRC 15500	ftp.ncbi.nlm.nih.gov/genomes/all/GCF/001/598/415/GCF_001598415.1_ASM159841v1
GCF_001598455.1	40683	Sphingomonas pruni NBRC 15498	strain=NBRC 15498	ftp.ncbi.nlm.nih.gov/genomes/all/GCF/001/598/455/GCF_001598455.1_ASM159845v1
GCF_001692445.1	43678	Oerskovia enterophila	strain=DSM 43852	ftp.ncbi.nlm.nih.gov/genomes/all/GCF/001/692/445/GCF_001692445.1_ASM169244v1
GCF_000428945.1	53368	Hamadaea tsunoensis DSM 44101	strain=DSM 44101	ftp.ncbi.nlm.nih.gov/genomes/all/GCF/000/428/945/GCF_000428945.1_ASM42894v1
GCF_001700965.1	83617	Stenotrophomonas nitritireducens	strain=2001	ftp.ncbi.nlm.nih.gov/genomes/all/GCF/001/700/965/GCF_001700965.1_ASM170096v1
GCF_000473265.1	84480	Amycolatopsis thermoflava N1165	strain=N1165	ftp.ncbi.nlm.nih.gov/genomes/all/GCF/000/473/265/GCF_000473265.1_ASM47326v1
GCF_001442745.1	84531	Lysobacter antibioticus	strain=76	ftp.ncbi.nlm.nih.gov/genomes/all/GCF/001/442/745/GCF_001442745.1_ASM144274v1
GCF_000385135.1	88382	Promicromonospora sukumoe 327MFSha3.1	strain=327MFSha3.1	ftp.ncbi.nlm.nih.gov/genomes/all/GCF/000/385/135/GCF_000385135.1_ASM38513v1
GCF_001598395.1	93064	Sphingomonas koreensis NBRC 16723	strain=NBRC 16723	ftp.ncbi.nlm.nih.gov/genomes/all/GCF/001/598/395/GCF_001598395.1_ASM159839v1
GCF_001431595.1	128780	Stenotrophomonas acidaminiphila	strain=JCM 13310	ftp.ncbi.nlm.nih.gov/genomes/all/GCF/001/431/595/GCF_001431595.1_ASM143159v1
GCF_001556105.1	128785	Pseudoxanthomonas mexicana	strain=CCH9-G4	ftp.ncbi.nlm.nih.gov/genomes/all/GCF/001/556/105/GCF_001556105.1_ASM155610v1
GCF_000379685.1	129052	Catelliglobosispora koreensis DSM 44566	strain=DSM 44566	ftp.ncbi.nlm.nih.gov/genomes/all/GCF/000/379/685/GCF_000379685.1_ASM37968v1
GCF_001552355.1	156977	Microbacterium resistens NBRC 103078	strain=NBRC 103078	ftp.ncbi.nlm.nih.gov/genomes/all/GCF/001/552/355/GCF_001552355.1_ASM155235v1
GCF_000024345.1	182640	Kribbella flavida DSM 17836	strain=DSM 17836	ftp.ncbi.nlm.nih.gov/genomes/all/GCF/000/024/345/GCF_000024345.1_ASM2434v1
GCF_001010355.1	231455	Dyella japonica DSM 16301	strain=DSM 16301	ftp.ncbi.nlm.nih.gov/genomes/all/GCF/001/010/355/GCF_001010355.1_ASM101035v1
GCF_001887595.1	242606	Luteibacter rhizovicinus	strain=LJ96T	ftp.ncbi.nlm.nih.gov/genomes/all/GCF/001/887/595/GCF_001887595.1_ASM188759v1
GCF_000482705.1	256035	Glycomyces arizonensis DSM 44726	strain=DSM 44726	ftp.ncbi.nlm.nih.gov/genomes/all/GCF/000/482/705/GCF_000482705.1_ASM48270v1
GCF_001442805.1	262324	Lysobacter gummosus	strain=3.2.11	ftp.ncbi.nlm.nih.gov/genomes/all/GCF/001/442/805/GCF_001442805.1_ASM144280v1
GCF_001570825.1	264251	Cellulosimicrobium funkei NBRC 104118	strain=NBRC 104118	ftp.ncbi.nlm.nih.gov/genomes/all/GCF/001/570/825/GCF_001570825.1_ASM157082v1
GCF_900129705.1	280093	Flavobacterium granuli	strain=DSM 19729	ftp.ncbi.nlm.nih.gov/genomes/all/GCF/900/129/705/GCF_900129705.1_IMG-taxon_2695420922_annotated_assembly
GCF_000515395.1	281473	Jiangella gansuensis DSM 44835	strain=DSM 44835	ftp.ncbi.nlm.nih.gov/genomes/all/GCF/000/515/395/GCF_000515395.1_ASM51539v1
GCF_000024545.1	283811	Stackebrandtia nassauensis DSM 44728	strain=DSM 44728	ftp.ncbi.nlm.nih.gov/genomes/all/GCF/000/024/545/GCF_000024545.1_ASM2454v1
GCF_001887285.1	300019	Microbacterium paludicola	strain=CC3	ftp.ncbi.nlm.nih.gov/genomes/all/GCF/001/887/285/GCF_001887285.1_ASM188728v1
GCF_000381345.1	309886	Deinococcus apachensis DSM 19763	strain=DSM 19763	ftp.ncbi.nlm.nih.gov/genomes/all/GCF/000/381/345/GCF_000381345.1_ASM38134v1
GCF_000263195.1	312279	Emticicia oligotrophica DSM 17448	strain=DSM 17448	ftp.ncbi.nlm.nih.gov/genomes/all/GCF/000/263/195/GCF_000263195.1_ASM26319v1
GCF_000014905.1	332163	Candidatus Solibacter usitatus Ellin6076	strain=Ellin6076	ftp.ncbi.nlm.nih.gov/genomes/all/GCF/000/014/905/GCF_000014905.1_ASM1490v1
GCF_001431485.1	336566	Stenotrophomonas ginsengisoli	strain=DSM 24757	ftp.ncbi.nlm.nih.gov/genomes/all/GCF/001/431/485/GCF_001431485.1_ASM143148v1
GCF_000519205.1	342230	Amycolatopsis taiwanensis DSM 45107	strain=DSM 45107	ftp.ncbi.nlm.nih.gov/genomes/all/GCF/000/519/205/GCF_000519205.1_ASM51920v1
GCF_000383915.1	346045	Amycolatopsis benzoatilytica AK 16/65	strain=AK 16/65	ftp.ncbi.nlm.nih.gov/genomes/all/GCF/000/383/915/GCF_000383915.1_ASM38391v1
GCF_000382205.1	365489	Dyadobacter beijingensis DSM 21582	strain=DSM 21582	ftp.ncbi.nlm.nih.gov/genomes/all/GCF/000/382/205/GCF_000382205.1_ASM38220v1
GCF_000384315.1	381445	Amycolatopsis nigrescens CSC17Ta-90	strain=CSC17Ta-90	ftp.ncbi.nlm.nih.gov/genomes/all/GCF/000/384/315/GCF_000384315.1_ASM38431v1
GCF_000231075.2	385957	Amycolatopsis sp. ATCC 39116	strain=75iv2	ftp.ncbi.nlm.nih.gov/genomes/all/GCF/000/231/075/GCF_000231075.2_ASM23107v3
GCF_001431415.1	405444	Stenotrophomonas humi	strain=DSM 18929	ftp.ncbi.nlm.nih.gov/genomes/all/GCF/001/431/415/GCF_001431415.1_ASM143141v1
GCF_001431465.1	405446	Stenotrophomonas terrae	strain=DSM 18941	ftp.ncbi.nlm.nih.gov/genomes/all/GCF/001/431/465/GCF_001431465.1_ASM143146v1
GCF_001617355.1	416169	Rhodanobacter thiooxydans	strain=FW104-T7	ftp.ncbi.nlm.nih.gov/genomes/all/GCF/001/617/355/GCF_001617355.1_Rhodanobacter_sp._FW104-T7
GCF_001005145.1	419479	Jiangella alkaliphila	strain=KCTC 19222	ftp.ncbi.nlm.nih.gov/genomes/all/GCF/001/005/145/GCF_001005145.1_ASM100514v1
GCF_001442785.1	435897	Lysobacter capsici	strain=55	ftp.ncbi.nlm.nih.gov/genomes/all/GCF/001/442/785/GCF_001442785.1_ASM144278v1
GCF_000719095.1	436229	Streptacidiphilus jeojiense	strain=NRRL B-24555	ftp.ncbi.nlm.nih.gov/genomes/all/GCF/000/719/095/GCF_000719095.1_ASM71909v1
GCF_000372465.1	460086	Kribbella catacumbae DSM 19601	strain=DSM 19601	ftp.ncbi.nlm.nih.gov/genomes/all/GCF/000/372/465/GCF_000372465.1_ASM37246v1
GCF_900129295.1	462367	Flavisolibacter ginsengisoli DSM 18119	strain=DSM 18119	ftp.ncbi.nlm.nih.gov/genomes/all/GCF/900/129/295/GCF_900129295.1_IMG-taxon_2582580745_annotated_assembly
GCF_000708285.2	475254	Pedobacter borealis DSM 19626	strain=DSM 19626	ftp.ncbi.nlm.nih.gov/genomes/all/GCF/000/708/285/GCF_000708285.2_Genome_Assembly_for_Pedobacter_borealis_DSM19626
GCF_000230555.1	531813	Pelagibacterium halotolerans B2	strain=B2	ftp.ncbi.nlm.nih.gov/genomes/all/GCF/000/230/555/GCF_000230555.1_ASM23055v1
GCF_000378125.1	540746	Rudaea cellulosilytica DSM 22992	strain=DSM 22992	ftp.ncbi.nlm.nih.gov/genomes/all/GCF/000/378/125/GCF_000378125.1_ASM37812v1
GCF_900119165.1	546364	Amycolatopsis australiensis	strain=DSM 44671	ftp.ncbi.nlm.nih.gov/genomes/all/GCF/900/119/165/GCF_900119165.1_IMG-taxon_2642422517_annotated_assembly
GCF_000312445.1	555313	Phocaeicola abscessus CCUG 55929	strain=CCUG 55929	ftp.ncbi.nlm.nih.gov/genomes/all/GCF/000/312/445/GCF_000312445.1_ASM31244v1
GCF_900106035.1	561176	Jiangella alba	strain=DSM 45237	ftp.ncbi.nlm.nih.gov/genomes/all/GCF/900/106/035/GCF_900106035.1_IMG-taxon_2630968302_annotated_assembly
GCF_001270745.1	702383	Jiangella muralis	strain=DSM 45357	ftp.ncbi.nlm.nih.gov/genomes/all/GCF/001/270/745/GCF_001270745.1_ASM127074v1
GCF_000826545.1	703222	Kibdelosporangium sp. MJ126-NF4	strain=MJ126-NF4	ftp.ncbi.nlm.nih.gov/genomes/all/GCF/000/826/545/GCF_000826545.1_High_quaKibdelosporangium_sp._MJ126-NF4
GCF_900143515.1	709881	Micromonospora cremea	strain=DSM 45599	ftp.ncbi.nlm.nih.gov/genomes/all/GCF/900/143/515/GCF_900143515.1_IMG-taxon_2630968262_annotated_assembly
GCF_000179915.2	870903	Terriglobus saanensis SP1PR4	strain=SP1PR4	ftp.ncbi.nlm.nih.gov/genomes/all/GCF/000/179/915/GCF_000179915.2_ASM17991v2
GCF_900142015.1	871324	Bacteroides stercorirosoris	strain=DSM 26884	ftp.ncbi.nlm.nih.gov/genomes/all/GCF/900/142/015/GCF_900142015.1_IMG-taxon_2700988705_annotated_assembly
GCF_000178955.2	940614	Granulicella mallensis MP5ACTX8	strain=MP5ACTX8	ftp.ncbi.nlm.nih.gov/genomes/all/GCF/000/178/955/GCF_000178955.2_ASM17895v2
GCF_000724625.1	1005039	Fimbriimonas ginsengisoli Gsoil 348	strain=GSoil 348	ftp.ncbi.nlm.nih.gov/genomes/all/GCF/000/724/625/GCF_000724625.1_ASM72462v1
GCF_000314995.1	1128911	Paraglaciecola arctica BSs20135	strain=BSs20135	ftp.ncbi.nlm.nih.gov/genomes/all/GCF/000/314/995/GCF_000314995.1_ASM31499v1
GCF_000381565.1	1158293	Oxalobacteraceae bacterium AB_14	strain=AB_14	ftp.ncbi.nlm.nih.gov/genomes/all/GCF/000/381/565/GCF_000381565.1_ASM38156v1
GCF_000711235.1	1158294	Prevotella sp. 10(H)	strain=10(H)	ftp.ncbi.nlm.nih.gov/genomes/all/GCF/000/711/235/GCF_000711235.1_ASM71123v1
GCF_000335815.1	1198452	Janthinobacterium sp. HH01	strain=HH01	ftp.ncbi.nlm.nih.gov/genomes/all/GCF/000/335/815/GCF_000335815.1_ASM33581v1
GCF_000330725.2	1245591	Mariniradius saccharolyticus AK6	strain=AK6	ftp.ncbi.nlm.nih.gov/genomes/all/GCF/000/330/725/GCF_000330725.2_ASM33072v2
GCF_000381585.1	1267533	Acidobacteriaceae bacterium KBS 83	strain=KBS 83	ftp.ncbi.nlm.nih.gov/genomes/all/GCF/000/381/585/GCF_000381585.1_ASM38158v1
GCF_000381625.1	1267535	Acidobacteriaceae bacterium KBS 96	strain=KBS 96	ftp.ncbi.nlm.nih.gov/genomes/all/GCF/000/381/625/GCF_000381625.1_ASM38162v1
GCF_000495815.1	1282362	Asticcacaulis sp. AC466	strain=AC466	ftp.ncbi.nlm.nih.gov/genomes/all/GCF/000/495/815/GCF_000495815.1_AspAC466.1.0
GCF_000364605.1	1283287	Nocardioides sp. Iso805N	strain=Iso805N	ftp.ncbi.nlm.nih.gov/genomes/all/GCF/000/364/605/GCF_000364605.1_ASM36460v1
GCF_000526515.1	1304865	Cellulomonas sp. KRMCY2	strain=KRMCY2	ftp.ncbi.nlm.nih.gov/genomes/all/GCF/000/526/515/GCF_000526515.1_ASM52651v1
GCF_000509385.1	1344956	Microbacterium sp. TS-1	strain=TS-1	ftp.ncbi.nlm.nih.gov/genomes/all/GCF/000/509/385/GCF_000509385.1_ASM50938v1
GCF_000814475.1	1349421	Flavihumibacter solisilvae	strain=3-3	ftp.ncbi.nlm.nih.gov/genomes/all/GCF/000/814/475/GCF_000814475.1_ASM81447v1
GCF_900100425.1	1379159	Dyella jiangningensis	strain=SBZ3-12	ftp.ncbi.nlm.nih.gov/genomes/all/GCF/900/100/425/GCF_900100425.1_IMG-taxon_2623620556_annotated_assembly
GCF_000620725.1	1380348	Acidobacteriaceae bacterium URHE0068	strain=URHE0068	ftp.ncbi.nlm.nih.gov/genomes/all/GCF/000/620/725/GCF_000620725.1_ASM62072v1
GCF_000803065.1	1381597	Sphingomonas sp. ERG5	strain=ERG5	ftp.ncbi.nlm.nih.gov/genomes/all/GCF/000/803/065/GCF_000803065.1_ASM80306v1
GCF_001647255.1	1393139	Cellulosimicrobium sp. I38E	strain=I38E	ftp.ncbi.nlm.nih.gov/genomes/all/GCF/001/647/255/GCF_001647255.1_ASM164725v1
GCF_000712075.1	1449049	Caulobacter sp. UNC358MFTsu5.1	strain=UNC358MFTsu5.1	ftp.ncbi.nlm.nih.gov/genomes/all/GCF/000/712/075/GCF_000712075.1_ASM71207v1
GCF_000720075.1	1463846	Streptomyces sp. NRRL F-3213	strain=NRRL F-3213	ftp.ncbi.nlm.nih.gov/genomes/all/GCF/000/720/075/GCF_000720075.1_ASM72007v1
GCF_000312125.1	1465825	Timonella senegalensis JC301		ftp.ncbi.nlm.nih.gov/genomes/all/GCF/000/312/125/GCF_000312125.1_ASM31212v1
GCF_001562275.1	1484118	Hymenobacter sp. PAMC 26628	strain=PAMC 26628	ftp.ncbi.nlm.nih.gov/genomes/all/GCF/001/562/275/GCF_001562275.1_ASM156227v1
GCF_900119235.1	1502758	Luteibacter sp. UNCMF366Tsu5.1	strain=UNCMF366Tsu5.1	ftp.ncbi.nlm.nih.gov/genomes/all/GCF/900/119/235/GCF_900119235.1_IMG-taxon_2593339238_annotated_assembly
GCF_000736715.1	1523621	Cellulosimicrobium sp. MM	strain=MM	ftp.ncbi.nlm.nih.gov/genomes/all/GCF/000/736/715/GCF_000736715.1_ASM73671v1
GCF_001014645.1	1547516	Luteimonas sp. FCS-9	strain=FCS-9	ftp.ncbi.nlm.nih.gov/genomes/all/GCF/001/014/645/GCF_001014645.1_ASM101464v1
GCF_001544015.1	1555112	Limnochorda pilosa	strain=HC45	ftp.ncbi.nlm.nih.gov/genomes/all/GCF/001/544/015/GCF_001544015.1_ASM154401v1
GCF_001449115.1	1577687	Terracidiphilus gabretensis	strain=S55	ftp.ncbi.nlm.nih.gov/genomes/all/GCF/001/449/115/GCF_001449115.1_ASM144911v1
GCF_001270045.1	1688776	Bacteroidales bacterium 6E	strain=6E	ftp.ncbi.nlm.nih.gov/genomes/all/GCF/001/270/045/GCF_001270045.1_ASM127004v1
GCF_001302245.1	1691979	Chitinophagaceae bacterium PMP191F	strain=PMP191F	ftp.ncbi.nlm.nih.gov/genomes/all/GCF/001/302/245/GCF_001302245.1_ASM130224v1
GCF_001905095.1	1718947	Micromonospora sp. CB01531	strain=CB01531	ftp.ncbi.nlm.nih.gov/genomes/all/GCF/001/905/095/GCF_001905095.1_ASM190509v1
GCF_001593605.1	1727163	Algoriphagus sp. M8-2	strain=M8-2	ftp.ncbi.nlm.nih.gov/genomes/all/GCF/001/593/605/GCF_001593605.1_ASM159360v1
GCF_001306995.1	1732019	Xanthomonas sp. Mitacek01	strain=Mitacek01	ftp.ncbi.nlm.nih.gov/genomes/all/GCF/001/306/995/GCF_001306995.1_ASM130699v1
GCF_001421485.1	1735682	Agreia sp. Leaf210	strain=Leaf210	ftp.ncbi.nlm.nih.gov/genomes/all/GCF/001/421/485/GCF_001421485.1_Leaf210
GCF_001422025.1	1736233	Stenotrophomonas sp. Leaf70	strain=Leaf70	ftp.ncbi.nlm.nih.gov/genomes/all/GCF/001/422/025/GCF_001422025.1_Leaf70
GCF_001422695.1	1736305	Agreia sp. Leaf244	strain=Leaf244	ftp.ncbi.nlm.nih.gov/genomes/all/GCF/001/422/695/GCF_001422695.1_Leaf244
GCF_001422485.1	1736321	Agreia sp. Leaf283	strain=Leaf283	ftp.ncbi.nlm.nih.gov/genomes/all/GCF/001/422/485/GCF_001422485.1_Leaf283
GCF_001423605.1	1736340	Agreia sp. Leaf335	strain=Leaf335	ftp.ncbi.nlm.nih.gov/genomes/all/GCF/001/423/605/GCF_001423605.1_Leaf335
GCF_001424865.1	1736423	Devosia sp. Root105	strain=Root105	ftp.ncbi.nlm.nih.gov/genomes/all/GCF/001/424/865/GCF_001424865.1_Root105
GCF_001425705.1	1736430	Pelomonas sp. Root1217	strain=Root1217	ftp.ncbi.nlm.nih.gov/genomes/all/GCF/001/425/705/GCF_001425705.1_Root1217
GCF_001425055.1	1736434	Pelomonas sp. Root1237	strain=Root1237	ftp.ncbi.nlm.nih.gov/genomes/all/GCF/001/425/055/GCF_001425055.1_Root1237
GCF_001427145.1	1736478	Microbacterium sp. Root166	strain=Root166	ftp.ncbi.nlm.nih.gov/genomes/all/GCF/001/427/145/GCF_001427145.1_Root166
GCF_001429135.1	1736494	Oerskovia sp. Root22	strain=Root22	ftp.ncbi.nlm.nih.gov/genomes/all/GCF/001/429/135/GCF_001429135.1_Root22
GCF_001428745.1	1736496	Leifsonia sp. Root227	strain=Root227	ftp.ncbi.nlm.nih.gov/genomes/all/GCF/001/428/745/GCF_001428745.1_Root227
GCF_001425235.1	1736531	Devosia sp. Root413D1	strain=Root413D1	ftp.ncbi.nlm.nih.gov/genomes/all/GCF/001/425/235/GCF_001425235.1_Root413D1
GCF_001426645.1	1736542	Rhodanobacter sp. Root480	strain=Root480	ftp.ncbi.nlm.nih.gov/genomes/all/GCF/001/426/645/GCF_001426645.1_Root480
GCF_001427505.1	1736568	Lysobacter sp. Root604	strain=Root604	ftp.ncbi.nlm.nih.gov/genomes/all/GCF/001/427/505/GCF_001427505.1_Root604
GCF_001427835.1	1736572	Rhodanobacter sp. Root627	strain=Root627	ftp.ncbi.nlm.nih.gov/genomes/all/GCF/001/427/835/GCF_001427835.1_Root627
GCF_001427585.1	1736574	Pseudoxanthomonas sp. Root630	strain=Root630	ftp.ncbi.nlm.nih.gov/genomes/all/GCF/001/427/585/GCF_001427585.1_Root630
GCF_001427635.1	1736576	Pseudoxanthomonas sp. Root65	strain=Root65	ftp.ncbi.nlm.nih.gov/genomes/all/GCF/001/427/635/GCF_001427635.1_Root65
GCF_001427715.1	1736581	Lysobacter sp. Root667	strain=Root667	ftp.ncbi.nlm.nih.gov/genomes/all/GCF/001/427/715/GCF_001427715.1_Root667
GCF_001427785.1	1736588	Lysobacter sp. Root690	strain=Root690	ftp.ncbi.nlm.nih.gov/genomes/all/GCF/001/427/785/GCF_001427785.1_Root690
GCF_001429785.1	1736606	Lysobacter sp. Root916	strain=Root916	ftp.ncbi.nlm.nih.gov/genomes/all/GCF/001/429/785/GCF_001429785.1_Root916
GCF_001428945.1	1736607	Oerskovia sp. Root918	strain=Root918	ftp.ncbi.nlm.nih.gov/genomes/all/GCF/001/428/945/GCF_001428945.1_Root918
GCF_001429345.1	1736613	Lysobacter sp. Root983	strain=Root983	ftp.ncbi.nlm.nih.gov/genomes/all/GCF/001/429/345/GCF_001429345.1_Root983
GCF_001758795.1	1781066	Duganella sp. HH101	strain=HH101	ftp.ncbi.nlm.nih.gov/genomes/all/GCF/001/758/795/GCF_001758795.1_ASM175879v1
GCF_001758545.1	1781067	Duganella sp. HH105	strain=HH105	ftp.ncbi.nlm.nih.gov/genomes/all/GCF/001/758/545/GCF_001758545.1_ASM175854v1
GCF_001651785.1	1825094	Amycolatopsis sp. M39	strain=M39	ftp.ncbi.nlm.nih.gov/genomes/all/GCF/001/651/785/GCF_001651785.1_ASM165178v1
GCF_001649495.1	1839755	Emticicia sp. MM	strain=MM	ftp.ncbi.nlm.nih.gov/genomes/all/GCF/001/649/495/GCF_001649495.1_ASM164949v1
GCF_900142825.1	1881037	Rhodanobacter sp. OK091	strain=OK091	ftp.ncbi.nlm.nih.gov/genomes/all/GCF/900/142/825/GCF_900142825.1_IMG-taxon_2690315657_annotated_assembly
GCF_001922385.1	1920127	Sphingomonas sp. ABOJV	strain=ABOJV	ftp.ncbi.nlm.nih.gov/genomes/all/GCF/001/922/385/GCF_001922385.1_ASM192238v1
