# Supplementary material for: Evolutionary novelty in gravity sensing through horizontal gene transfer and high-order protein assembly
Source: PLoS Biol. 2018 Apr 24;16(4):e2004920. doi: 10.1371/journal.pbio.2004920 (PMC5915273; doi:10.1371/journal.pbio.2004920)
Supplement: S5 Table — (XLSX) [file pbio.2004920.s019.xlsx]

## Sheet: S5 Table
Primer name	Sequence
Teri-OCTIN 5' amplification (NcoI In-Fusion pDuet)	AGGAGATATACC ATGGGATTTCGGTGCCTGCT
Teri-OCTIN 3' amplification HA+STOP (BamHI In-Fusion in pETDuet)	GCTCGAATTCGGATC TTA AGCGTAATCTGGAACATCGTATGGGTA ATCCAGCACACAACGGAATCC
Teri-OCTIN 3' (with 10nt 5' mC)	CCTTGCTCAC ATCCAGCACACAACGGAATCC
mCherry 5' ( 10nt 3' Teri-OCTIN)	TGTGCTGGAT GTGAGCAAGGGCGAGGAG
mCherry Rev (BamHI In-Fusion pETDuet)	GCTCGAATTCGGATC TTA CTT GTA CAG CTC GTC CAT G
T.Octin FS2	GCATCGATAGCGTGTTGGTG
T.Octin FS3	GAAGTACGAATTTGTGCCCAG
T.Octin FS4	CTACGACCTTTGGAACGGTG
tOct 5' NheI-In-Fusion pcDNA3.1+	ACCCAAGCTGGCTAGCATGGGATTTCGGTGCCTGCT
mCherry 3' XbaI-In-Fusion in pcDNA3.1+	AAACGGGCCCTCTAGATTACTTGTACAGCTCGTCCATG
SST-PbOct-5'	ATGGGATTTCGGTGCCTGCTGCAACTTGTGGCCCTAGCCTCAGCCTCTGTATCCGTGTCAGCTTTCGCGCAGGATCTTATCAAGCCTTTGACCGGA
PbOctin3'-mCOV	CCTTGCTCACATCTTCCTGACCATACCAAGGA
mC5'PbOctOV	TCAGGAAGATGTGAGCAAGGGCGAGGAG
ERSS-sfGPF-5' NheI-In-Fusion pcDNA3.1+	ACCCAAGCTGGCTAGCATGAAGCTCTCCCTGGTGGCCGCGATGCTGCTGCTGCTCAGCGCGGCGCGGGCCGTGAGCAAGGGCGAGGAG
GFP3'KDEL-XbaI-In-Fusion pcDNA3.1	AAACGGGCCCTCTAGATTACAGCTCGTCCTTCTTGTACAGCTCGTCCATGC
P.b.OCTIN 5' amplification	ATGCTTATCAAGCCTTTGACCG
P.b.OCTIn 3' amplification	TTAATCTTCCTGACCATACCAAG
P.b.OCTIN FS1	GCGTTATGGTCAAATAGACTCTG
P.b.OCTIN FS2	GGTTCTCTTACCTGTCCTTGC
P.b.OCTIN FS3	GCGCTATAACACTATGGATATGG
P.b.OCTIN FS4	GGGTCCAATAACAATTTTTATTCAC
P.b.OCTIN FS5	GCACACTCTTCCGAGTCAATG
P.b.OCTIN FS6	CGTAACAAGACAGAATTGATTCAG
P.b.OCTIN FS7	CTATCAGTTCTACGATGTCTGG
P.b.OCTIN FS8	GATCAGAATATCCTGGTGTTGAC
P.b.OCTIN FS9	GAAGATGCCCGTGCTTATGC
P.b.OCTIN FS10	CAGACGTCTATGTTGATGAGC
P.b.OCTIN RS1	GCTCATCAACATAGACGTCTG
P.b.OCTIN RS2	GCATAAGCACGGGCATCTTC
P.b.OCTIN RS3	GTCAACACCAGGATATTCTGATC
P.b.OCTIN RS4	CCAGACATCGTAGAACTGATAG
P.b.OCTIN RS5	CTGAATCAATTCTGTCTTGTTACG
P.b.OCTIN RS6	CATTGACTCGGAAGAGTGTGC
P.b.OCTIN RS7	GTGAATAAAAATTGTTATTGGACCC
P.b.OCTIN RS8	CCATATCCATAGTGTTATAGCGC
P.b.OCTIN RS9	GCAAGGACAGGTAAGAGAACC
P.b.OCTIN RS10	CAGAGTCTATTTGACCATAACGC
